# Supplementary material for: Fusogenic Hybrid Extracellular Vesicles with PD-1 Membrane Proteins for the Cytosolic Delivery of Cargos
Source: Cancers (Basel). 2022 May 26;14(11):2635. doi: 10.3390/cancers14112635 (PMC9179877; doi:10.3390/cancers14112635)
Supplement: Supplementary file 1 [file cancers-14-02635-s001.zip]

Archive with 1 entries (1 files):
- cancers-1681486-supplementary.pdf
